# Supplementary material for: Characterization of Burkholderia cepacia Complex Core Genome and the Underlying Recombination and Positive Selection
Source: Front Genet. 2020 May 21;11:506. doi: 10.3389/fgene.2020.00506 (PMC7253759; doi:10.3389/fgene.2020.00506)
Supplement: TABLE S2 — Nonsynonymous (dS) as well as synonymous (dN) nucleotide substitution rates of single copy core Bcc genes of various functional categories. [file Table_2.xlsx]

## Sheet: supplementary Table 2
Table S2. Nonsynonymous (dS) as well as synonymous (dN) nucleotide substitution rates of single copy core Bcc genes of various functional categories.
COG	Count	ds	dn	r
D	14	2.87E-01(1.57e-01)	2.51E-02(2.06e-02)	0.574579
M	49	2.43E-01(6.97e-02)	3.90E-02(2.59e-02)	0.761934
N	11	2.01E-01(7.41e-02)	4.71E-02(2.11e-02)	0.683398
O	35	2.40E-01(7.38e-02)	2.50E-02(1.82e-02)	0.690489
T	16	2.84E-01(1.26e-01)	3.69E-02(2.78e-02)	0.711306
U	15	2.13E-01(8.38e-02)	1.87E-02(1.39e-02)	0.575824
V	6	2.18E-01(5.80e-02)	2.75E-02(4.39e-03)	-0.319288
J	97	1.80E-01(8.67e-02)	1.73E-02(1.48e-02)	0.620654
K	76	2.78E-01(9.37e-02)	3.73E-02(2.78e-02)	0.663984
L	30	2.71E-01(1.03e-01)	2.96E-02(2.19e-02)	0.745938
C	62	2.08E-01(6.54e-02)	2.40E-02(1.93e-02)	0.732496
E	75	2.21E-01(7.69e-02)	2.88E-02(2.39e-02)	0.711595
F	51	2.15E-01(4.82e-02)	2.05E-02(1.02e-02)	0.385084
G	28	2.38E-01(7.21e-02)	3.04E-02(2.38e-02)	0.771572
H	48	2.55E-01(8.70e-02)	2.77E-02(1.87e-02)	0.574691
I	31	2.52E-01(7.23e-02)	3.54E-02(2.45e-02)	0.816779
P	55	2.43E-01(8.02e-02)	3.06E-02(1.57e-02)	0.699692
Q	24	2.74E-01(7.83e-02)	4.06E-02(2.28e-02)	0.784873
S	194	2.80E-01(9.65e-02)	4.68E-02(3.94e-02)	0.757804
