# Supplementary material for: Characterization of Burkholderia cepacia Complex Core Genome and the Underlying Recombination and Positive Selection
Source: Front Genet. 2020 May 21;11:506. doi: 10.3389/fgene.2020.00506 (PMC7253759; doi:10.3389/fgene.2020.00506)
Supplement: TABLE S3 — The table of orthologous core genes with recombination signals in at least one of the four detection methods. [file Table_3.xlsx]

## Sheet: supplementary Table 3
Table S3. The table of orthologous core genes with recombination signals in at least one of the four detection methods.
OG	Gene	COG	length	GI	GO	qNSS	qMaxChi2	qPHI_permutation	Localization
OG0001145	bacA	S	1782	735	3	0	0	0	plasma membrane
OG0001380	mdtA	M	1731	25	3	0	0	0	plasma membrane
OG0001402	-	C	1473	393	0	0	0	0	extracellular space
OG0001459	selU	H	1152	50	0	0	0	0	cytoplasm
OG0001606	yejA	E	1893	20	0	0	0	0	cytoplasm
OG0001911	can	P	792	28	1	0	0	0	cytoplasm
OG0001937	flgI	N	1371	70	1	0	0	0	extracellular space
OG0001943	cca	J	1239	49	2	0	0	0	cytoplasm
OG0001966	slmA	K	705	60	0	0	0	0	cytoplasm
OG0002026	-	S	1212	32	0	0	0	0	cytoplasm
OG0002036	nqo1	S	858	1	0	0	0	0	cytoplasm
OG0002081	oprC	P	2385	93	2	0	0	0	extracellular space
OG0002145	-	K	900	0	0	0	0	0	cytoplasm
OG0002194	purU	F	885	0	0	0	0	0	cytoplasm
OG0002203	-	S	1041	49	0	0	0	0	plasma membrane
OG0002206	-	M	864	39	0	0	0	0	extracellular space
OG0002028	yeeA	S	1083	3	0	0.00385057	0	0	plasma membrane
OG0002240	-	-	444	0	0	0.00385057	0	0	cytoplasm
OG0001534	ygaU	S	468	0	1	0.00686007	0	0	cytoplasm
OG0001630	aceE	C	2694	14	0	0.00686007	0	0	cytoplasm
OG0001992	yidC	U	1692	0	0	0.00686007	0	0	plasma membrane
OG0002088	gstP	O	723	30	0	0.00686007	0	0	cytoplasm
OG0001704	-	S	426	46	1	0.0159947	0	0	extracellular space
OG0002118	yigZ	S	840	0	0	0.0357427	0	0	cytoplasm
OG0002115	-	S	612	3	0	0.0542737	0	0	plasma membrane
OG0002208	-	H	291	0	0	0.0573757	0	0	cytoplasm
OG0001473	iucB	J	1119	17	1	0.0871	0	0	cytoplasm
OG0001651	yhhW_2	S	870	28	0	0.281198	0	0	cytoplasm
OG0001998	-	L	1062	39	0	0.299627	0	0	cytoplasm
OG0001997	-	D	1269	31	0	0.447692	0	0	cytoplasm
OG0001197	lpxC	M	927	58	0	0.497447	0	0	cytoplasm
OG0001917	dapA2	E	897	18	0	0	0.00594675	0	cytoplasm
OG0001941	flgD	N	831	0	0	0	0.00594675	0	cytoplasm
OG0002111	gsiB	E	1560	1	0	0	0.00594675	0	extracellular space
OG0002256	oppA	E	1617	6	0	0.00686007	0.00594675	0	extracellular space
OG0002236	-	K	969	0	0	0	0.0104688	0	cytoplasm
OG0001946	lhgO	S	1107	10	1	0.0402806	0.0104688	0	cytoplasm
OG0001401	-	M	1680	0	0	0	0.0142891	0	cytoplasm
OG0001471	pvdS	K	672	1	1	0.0604098	0.0142891	0	cytoplasm
OG0001878	ctaC	C	1635	0	1	0	0.0180269	0	plasma membrane
OG0002205	yehW	P	825	0	0	0	0.0180269	0	plasma membrane
OG0001693	VP2641	S	519	0	0	0.759425	0.0180269	0	plasma membrane
OG0001512	rpmE2	J	264	0	0	0	0.0208506	0	cytoplasm
OG0001958	lpxM	M	882	0	0	0	0.0240239	0	plasma membrane
OG0002265	cstA	T	2076	1	0	0	0.0332537	0	plasma membrane
OG0001251	mnmA	J	1221	1	0	0.0237589	0.0434053	0	cytoplasm
OG0001671	nuoL	C	2160	0	0	0	0.045534	0	plasma membrane
OG0001820	ybeZ	T	1221	0	0	0.00385057	0.0628125	0	cytoplasm
OG0001798	pykA	G	1698	0	0	0	0.0647479	0	cytoplasm
OG0001366	ctaG	S	891	0	0	0.00954114	0.0668144	0	plasma membrane
OG0001687	leuA	E	1542	0	1	0.00385057	0.0690247	0	cytoplasm
OG0001952	fliS	N	444	0	0	0.0514896	0.0811328	0	cytoplasm
OG0001983	topB	L	2622	0	0	0	0.0833161	0	cytoplasm
OG0001609	cysS	J	1395	0	0	0.00385057	0.0960662	0	cytoplasm
OG0001108	rplB	J	825	0	0	0	0.103633	0	cytoplasm
OG0002021	-	O	1383	0	0	0	0.116319	0	plasma membrane
OG0001714	phnB	S	453	0	0	0.0293596	0.12896	0	cytoplasm
OG0002264	hlyIII	S	618	0	0	0.0590092	0.152086	0	plasma membrane
OG0001907	metH	H	2715	0	0	0	0.160159	0	cytoplasm
OG0002146	pbpG	M	1137	38	0	0.0514896	0.172674	0	plasma membrane
OG0001541	-	S	495	0	0	0.0774401	0.211299	0	cytoplasm
OG0002244	moeB	P	1068	0	0	0.0529944	0.215606	0	cytoplasm
OG0001328	IV02_13550	S	654	0	0	0.242265	0.215851	0	plasma membrane
OG0001381	phoX	S	2040	0	0	0.13569	0.265055	0	cytoplasm
OG0001124	secY	U	1347	0	0	0.00385057	0.290802	0	plasma membrane
OG0001444	rnr	J	2568	0	0	0.0117889	0.30979	0	cytoplasm
OG0001311	malE	G	1245	0	0	0	0.341921	0	extracellular space
OG0001916	sbp	P	1080	0	1	0.183876	0.379874	0	extracellular space
OG0001915	bioD	H	729	0	0	0.256848	0.411948	0	cytoplasm
OG0002167	pteF	KT	846	0	0	0	0.469807	0	cytoplasm
OG0001688	pssA	I	873	0	0	0.189833	0.48571	0	plasma membrane
OG0001761	nadA	H	1140	0	0	0.285169	0.504859	0	cytoplasm
OG0002232	-	F	1095	0	0	0.00385057	0.54672	0	extracellular space
OG0001857	hprK	F	1056	0	1	0.23006	0.577365	0	cytoplasm
OG0002192	ybjQ	S	426	0	0	0.0179464	0.627023	0	cytoplasm
OG0001152	hisG	F	663	0	0	0.013843	0.628538	0	cytoplasm
OG0001470	spoVR	S	1680	19	0	0.144202	0.659088	0	cytoplasm
OG0001766	gabP	E	1410	3	0	0.034359	0.812883	0	plasma membrane
OG0001411	fsr	P	1272	0	0	0	0	0.0099505	plasma membrane
OG0001419	thrS	J	1905	5	0	0	0	0.0099505	cytoplasm
OG0001519	hom	E	1326	126	1	0	0	0.0099505	cytoplasm
OG0001715	yodF	E	1548	0	1	0	0	0.0099505	plasma membrane
OG0001824	plsC	I	762	0	0	0	0	0.0099505	plasma membrane
OG0002158	solI	H	639	30	0	0.00385057	0	0.0099505	cytoplasm
OG0002061	-	-	828	7	0	0.0117889	0.00594675	0.0099505	plasma membrane
OG0001132	dsbD	CO	1938	20	0	0.239222	0.00594675	0.0099505	plasma membrane
OG0002228	-	-	879	1	0	0	0.0104688	0.0099505	cytoplasm
OG0002168	pteF	K	1026	0	0	0.387085	0.0104688	0.0099505	cytoplasm
OG0002199	-	K	1155	0	0	0	0.0180269	0.0099505	cytoplasm
OG0002002	pgpB	I	579	3	0	0.0117889	0.0499379	0.0099505	plasma membrane
OG0001576	qmcA	O	945	0	0	0	0.0711989	0.0099505	plasma membrane
OG0001788	msrA	O	630	0	0	0.013843	0.0735366	0.0099505	cytoplasm
OG0002259	rarD	S	915	0	0	0	0.139583	0.0099505	plasma membrane
OG0001685	-	E	1380	1	0	0.071911	0.161518	0.0099505	extracellular space
OG0001276	ybgC	S	486	0	0	0.140404	0.182727	0.0099505	cytoplasm
OG0001913	-	Q	1332	0	0	0.00385057	0.208551	0.0099505	extracellular space
OG0001336	gyrA	L	2631	6	0	0.0159947	0.216832	0.0099505	cytoplasm
OG0001537	-	S	708	0	0	0.745712	0.317966	0.0099505	extracellular space
OG0002197	IV02_16890	E	969	0	0	0	0.430892	0.0099505	cytoplasm
OG0002101	xanP	F	1404	1	0	0.0237589	0.532604	0.0099505	plasma membrane
OG0001126	rpsM	J	363	0	0	0.00686007	0.537612	0.0099505	cytoplasm
OG0001972	gatB	J	1473	7	1	0	0	0.0171795	cytoplasm
OG0002015	iscS	E	1494	30	0	0.0117889	0	0.0171795	cytoplasm
OG0002226	-	S	537	0	0	0.0450585	0	0.0171795	plasma membrane
OG0001254	agmG	L	2214	2	1	0.195996	0	0.0171795	plasma membrane
OG0002140	pckG	H	1863	6	0	0	0.0104688	0.0171795	cytoplasm
OG0002096	-	S	2274	4	1	0	0.0180269	0.0171795	cytoplasm
OG0002238	-	S	1278	1	0	0	0.0272674	0.0171795	cytoplasm
OG0001103	rpsG	J	468	0	0	0.14835	0.045534	0.0171795	cytoplasm
OG0001397	-	-	474	0	0	0	0.0876154	0.0171795	extracellular space
OG0001581	bamA	M	2307	3	0	0	0.0911335	0.0171795	extracellular space
OG0001717	speE	E	915	0	0	0.00954114	0.146868	0.0171795	cytoplasm
OG0001800	ilvE	E	921	0	0	0.264542	0.148347	0.0171795	cytoplasm
OG0001283	xdhA	C	1761	0	0	0	0.191694	0.0171795	cytoplasm
OG0002084	-	S	516	0	1	0	0.252448	0.0171795	extracellular space
OG0001337	-	S	603	0	0	0.0237589	0.532604	0.0171795	extracellular space
OG0001492	-	-	345	0	0	0.140404	0.635257	0.0171795	cytoplasm
OG0001143	gltB	E	4977	0	2	0	0	0.0235547	cytoplasm
OG0002193	-	M	1140	0	0	0	0	0.0235547	extracellular space
OG0001288	thiD	H	966	1	0	0.00385057	0	0.0235547	cytoplasm
OG0002255	oppB	P	936	0	0	0.0159947	0	0.0235547	plasma membrane
OG0001706	phaZ	I	1782	83	2	0	0.00594675	0.0235547	cytoplasm
OG0001550	clpX	O	1269	0	0	0.0308553	0.0180269	0.0235547	cytoplasm
OG0002079	-	C	876	0	0	0.0529944	0.136455	0.0235547	plasma membrane
OG0002274	azr	S	555	0	0	0	0.152086	0.0235547	plasma membrane
OG0001566	allA	F	510	0	0	0.00954114	0.205323	0.0235547	cytoplasm
OG0001199	mutT	L	465	0	1	0.112886	0.214353	0.0235547	cytoplasm
OG0002013	-	G	1356	4	0	0	0.403806	0.0235547	plasma membrane
OG0002152	nhoA	Q	987	2	0	0	0	0.0289209	cytoplasm
OG0002004	yqjI	K	807	0	0	0.0293596	0	0.0289209	cytoplasm
OG0001141	ompW	M	729	0	0	0	0.00594675	0.0289209	extracellular space
OG0001616	ywhC	S	660	0	0	0.0117889	0.00594675	0.0289209	plasma membrane
OG0001808	-	M	1833	3	0	0.00385057	0.0332537	0.0289209	plasma membrane
OG0001670	nuoM	C	1488	0	0	0.013843	0.0499379	0.0289209	plasma membrane
OG0002032	-	K	531	9	0	0.034359	0.0647479	0.0289209	cytoplasm
OG0001554	-	-	306	0	0	0.013843	0.0978102	0.0289209	plasma membrane
OG0001906	metH	H	1206	0	0	0	0.133854	0.0289209	cytoplasm
OG0001183	trpG	EH	597	0	0	0.0692491	0.153682	0.0289209	cytoplasm
OG0001873	ctaA	O	1113	0	0	0.00385057	0.216832	0.0289209	plasma membrane
OG0001645	yetK	EG	927	0	0	0.0308553	0.0104688	0.0339527	plasma membrane
OG0001637	-	I	975	0	0	0	0.0208506	0.0339527	plasma membrane
OG0001879	-	S	585	0	0	0.649612	0.059292	0.0339527	plasma membrane
OG0002273	-	T	996	0	0	0.00385057	0.0647479	0.0339527	cytoplasm
OG0001646	fumA	C	1554	2	0	0.118871	0.109849	0.0339527	cytoplasm
OG0001592	dapD	E	825	0	0	0.610102	0.163922	0.0339527	cytoplasm
OG0001258	glcF	C	1224	0	0	0.0308553	0.215851	0.0339527	cytoplasm
OG0002012	pcaC	S	390	0	1	0.00686007	0.475925	0.0339527	cytoplasm
OG0001128	rpsD	J	639	0	1	0.647055	0.495355	0.0339527	cytoplasm
OG0001468	prkA	T	1920	59	1	0.224536	0	0.0384076	cytoplasm
OG0001810	inhA	S	681	0	0	0.0514896	0.0142891	0.0384076	cytoplasm
OG0001160	petB	C	1389	0	0	0	0.0606466	0.0384076	plasma membrane
OG0001331	-	K	801	0	1	0.241253	0.132527	0.0384076	cytoplasm
OG0001611	ppiB	O	489	0	0	0.0871	0.405841	0.0384076	cytoplasm
OG0001883	grxC	O	258	0	0	0.245284	0.430535	0.0384076	cytoplasm
OG0001727	argT	ET	786	0	0	0.565997	0.521804	0.0384076	extracellular space
OG0002095	-	I	1092	4	0	0	0.552235	0.0384076	plasma membrane
OG0001289	yqgE	K	576	0	0	0.423893	0.582855	0.0384076	cytoplasm
OG0001426	bamC	M	1269	8	1	0	0	0.0421257	plasma membrane
OG0001532	gcl	S	1773	0	0	0	0	0.0421257	cytoplasm
OG0002097	-	S	471	7	0	0	0	0.0421257	cytoplasm
OG0001949	yhdG	E	1485	1	0	0.00385057	0.00594675	0.0421257	plasma membrane
OG0002123	-	S	951	0	1	0.0485039	0.108776	0.0421257	cytoplasm
OG0001434	truB	J	969	0	0	0.0560409	0.12896	0.0421257	cytoplasm
OG0002005	lysE	S	627	0	0	0.290361	0.136455	0.0421257	plasma membrane
OG0001623	lysS	J	1572	0	0	0.0198519	0.183934	0.0421257	cytoplasm
OG0001454	ssuF	H	213	0	0	0.0931463	0.788972	0.0421257	cytoplasm
OG0002110	ybbH	K	1074	0	0	0	0.881166	0.0421257	cytoplasm
OG0001443	-	S	729	29	0	0.0542737	0	0.0535207	extracellular space
OG0001542	-	I	1176	0	1	0.00385057	0.232562	0.0535207	cytoplasm
OG0002058	phaZ3	Q	1131	17	0	0.00686007	0	0.0584302	cytoplasm
OG0002196	-	P	1302	0	1	0.0357427	0	0.0584302	cytoplasm
OG0001709	-	S	651	0	0	0.482128	0.30979	0.0584302	cytoplasm
OG0001496	kup	P	2070	2	0	0	0.0332537	0.0624576	plasma membrane
OG0001545	ispZ	D	528	0	0	0.269634	0.0960662	0.0624576	plasma membrane
OG0001938	flgH	N	732	0	0	0.00954114	0.160159	0.0624576	extracellular space
OG0001643	hutH	E	1521	0	0	0.16846	0.252448	0.0624576	cytoplasm
OG0001754	argD	E	1395	0	0	0.113393	0.31549	0.0624576	cytoplasm
OG0001675	nuoH	C	1068	0	0	0.0275973	0.163239	0.0673743	plasma membrane
OG0001588	rpsB	J	741	0	0	0	0.265383	0.0673743	cytoplasm
OG0001557	ahpC	O	546	0	0	0.00686007	0.0104688	0.0706216	cytoplasm
OG0002209	choX	E	951	0	0	0.00385057	0.045534	0.0706216	extracellular space
OG0001648	murI	M	879	4	0	0	0.119315	0.0706216	cytoplasm
OG0001654	efeU	P	840	0	0	0.245284	0.430892	0.0706216	plasma membrane
OG0001405	-	-	273	0	0	0.422053	0.453551	0.0706216	outer membrane
OG0001147	mlaF	Q	825	0	0	0.0790256	0.886765	0.0706216	cytoplasm
OG0001891	-	S	339	0	0	0.0919608	0	0.0744444	cytoplasm
OG0002063	fmt2	S	762	0	0	0	0.0272674	0.0744444	cytoplasm
OG0002170	ycaQ	S	1248	3	0	0.200723	0.132527	0.0744444	cytoplasm
OG0001385	cytR_1	K	1098	0	0	0.0646071	0.249629	0.0744444	cytoplasm
OG0001664	-	I	474	0	0	0.013843	0	0.0781088	cytoplasm
OG0001305	-	M	1164	1	0	0	0.194337	0.0781088	cytoplasm
OG0001240	gltK	P	678	0	0	0.00385057	0.227099	0.0781088	plasma membrane
OG0001354	ykhA	I	510	0	0	0.0257093	0.238113	0.0781088	cytoplasm
OG0001744	-	S	414	0	0	0.0275973	0.0104688	0.0876154	plasma membrane
OG0001852	kefB	P	2010	0	2	0.0217952	0.252448	0.0876154	plasma membrane
OG0002241	-	-	336	0	0	0.146076	0.185132	0.0922959	cytoplasm
OG0001762	desA	I	1194	0	1	0.198228	0.0240239	0.0959548	plasma membrane
OG0001501	der	S	1344	2	0	0.013843	0.0390636	0.0959548	cytoplasm
OG0001284	nahD	Q	711	0	0	0.144202	0.0960662	0.0959548	cytoplasm
OG0001841	queF	F	885	103	1	0.0198519	0	0.099505	cytoplasm
OG0001720	-	S	522	5	0	0.535705	0	0.099505	plasma membrane
OG0002089	leuB	CE	1071	0	0	0.0357427	0.201727	0.099505	cytoplasm
OG0001910	aceK	F	1872	14	0	0.0117889	0.441704	0.102951	cytoplasm
OG0002190	lcdH	C	963	0	0	0.00385057	0.457042	0.102951	cytoplasm
OG0001407	gltR	K	933	0	0	0.106712	0.00594675	0.104787	cytoplasm
OG0001549	lon	O	2427	0	0	0.0179464	0.0434053	0.104787	cytoplasm
OG0002210	proW	P	894	0	0	0.422053	0.059292	0.104787	plasma membrane
OG0001684	rpsO	J	267	0	0	0.729301	0.0931955	0.104787	cytoplasm
OG0001436	typA	T	1824	1	0	0.0308553	0.204254	0.104787	cytoplasm
OG0001410	mtnN	E	870	3	0	0	0.0303396	0.108521	cytoplasm
OG0001849	IV02_12080	S	1110	0	0	0.00385057	0.337314	0.108521	plasma membrane
OG0001458	phnB	S	471	4	0	0.310659	0.00594675	0.110642	cytoplasm
OG0001503	ispG	I	1323	3	0	0.26109	0.0332537	0.110642	cytoplasm
OG0001270	purM	F	1053	0	0	0.0931463	0.0899616	0.110642	cytoplasm
OG0002150	-	P	1650	1	0	0	0.107168	0.110642	cytoplasm
OG0001105	rplC	J	651	0	0	0.0217952	0.0332537	0.113688	cytoplasm
OG0001621	pyrG	F	1659	0	1	0.0117889	0.0548182	0.113688	cytoplasm
OG0001895	-	S	642	0	0	0.0704028	0.390979	0.113688	cytoplasm
OG0002083	prpD	S	1452	1	1	0.00954114	0.0142891	0.117175	cytoplasm
OG0001848	phaP	S	600	0	0	0.885694	0.0104688	0.120066	cytoplasm
OG0001518	thrC	E	1449	0	1	0.105286	0.241003	0.120066	cytoplasm
OG0001164	evpA	S	525	0	0	0	0.278568	0.120066	cytoplasm
OG0002009	pobA	CH	1251	2	1	0.0467442	0.052408	0.123421	cytoplasm
OG0002023	-	K	693	5	1	0.0117889	0.149196	0.123421	cytoplasm
OG0001831	paaF_1	I	768	0	0	0.0293596	0	0.125625	cytoplasm
OG0002222	-	G	1389	0	0	0.146076	0	0.125625	plasma membrane
OG0001975	mreC	M	1227	90	2	0	0	0.127754	plasma membrane
OG0002263	-	Q	408	0	0	0.0308553	0.0142891	0.127754	cytoplasm
OG0002191	cdhR	K	987	1	0	0.0402806	0.163239	0.127754	cytoplasm
OG0002086	sdhE	S	273	0	0	0.00385057	0.185132	0.127754	cytoplasm
OG0001357	azlC	E	891	0	0	0	0.252058	0.131456	plasma membrane
OG0001683	pnp	J	2151	3	1	0.00385057	0	0.138187	cytoplasm
OG0001201	coaE	H	693	0	1	0.583443	0.0362816	0.138187	cytoplasm
OG0001230	allA	F	573	0	0	0	0.0606466	0.141198	cytoplasm
OG0001817	glpF	G	714	0	0	0	0	0.142988	plasma membrane
OG0002253	dedA_2	P	999	0	1	0	0.0480096	0.142988	plasma membrane
OG0001396	phoR	T	1317	0	0	0	0.0690247	0.142988	plasma membrane
OG0001940	flgF	N	756	0	0	0.0375311	0.286493	0.142988	cytoplasm
OG0001323	greB	K	564	0	0	0	0.369266	0.146478	cytoplasm
OG0001750	cyt	C	372	0	1	0.0859983	0	0.149337	extracellular space
OG0001113	rpsQ	J	270	0	0	0.0417921	0.18785	0.149337	cytoplasm
OG0001194	ftsI	M	1887	105	2	0.138467	0	0.151548	plasma membrane
OG0001743	parA	D	666	0	0	0.0910626	0.00594675	0.151548	cytoplasm
OG0001269	serB2	E	675	0	0	0.0646071	0.0911335	0.151548	cytoplasm
OG0001924	yihS	G	1278	0	0	0	0.197705	0.161588	cytoplasm
OG0001243	rplM	J	582	102	1	0.0327007	0	0.164241	cytoplasm
OG0001456	-	-	252	0	0	0.0919608	0.751881	0.164241	cytoplasm
OG0001694	lpxH_2	S	1068	0	0	0.447052	0	0.166853	cytoplasm
OG0001229	IV02_26535	K	900	0	0	0.00385057	0.15741	0.166853	cytoplasm
OG0001978	queE	H	630	0	0	0.22151	0.0548182	0.169425	cytoplasm
OG0001236	gntT	EG	1362	0	0	0	0.136455	0.169425	plasma membrane
OG0001552	tig	D	1431	0	0	0.0179464	0.0911335	0.175779	cytoplasm
OG0001571	yhdN	S	405	0	1	0.0179464	0.406086	0.175779	cytoplasm
OG0002267	-	K	903	0	0	0.0402806	0.730616	0.178245	cytoplasm
OG0001746	cobC	G	606	0	0	0.0327007	0.27196	0.183067	cytoplasm
OG0001383	yijE_1	EG	930	0	0	0	0	0.186111	plasma membrane
OG0002073	yhiN	S	1323	0	0	0.00686007	0.00594675	0.189133	cytoplasm
OG0001996	-	L	1461	1	1	0.013843	0.441007	0.191429	cytoplasm
OG0002117	ppk2	S	948	0	0	0.0944733	0.359612	0.193691	cytoplasm
OG0002165	-	K	966	0	0	0	0.108776	0.19663	cytoplasm
OG0002163	ypfJ	S	936	0	0	0.00385057	0.0272674	0.198831	plasma membrane
OG0002258	dtpA	E	1530	104	0	0.0179464	0.0208506	0.206702	plasma membrane
OG0001267	panB	H	813	0	0	0.00385057	0.787703	0.206702	cytoplasm
OG0001634	glnA	E	1413	0	0	0.00686007	0.0142891	0.208053	cytoplasm
OG0001163	dotU1	S	780	0	0	0.0392901	0.0711989	0.208053	plasma membrane
OG0001830	-	S	480	0	0	0.0198519	0.215851	0.210839	cytoplasm
OG0001227	speE	H	966	0	0	0	0	0.212865	cytoplasm
OG0001516	MA20_34335	S	678	0	0	0.00385057	0.525209	0.212865	cytoplasm
OG0001752	cysI	C	1749	0	1	0	0.00594675	0.214124	cytoplasm
OG0001231	dapB	E	795	0	0	0.0871	0.420019	0.214124	cytoplasm
OG0001153	hisD	E	1332	0	0	0.0417921	0.713539	0.214124	cytoplasm
OG0002001	dmlR	K	1047	0	0	0.013843	0.107168	0.216092	cytoplasm
OG0001233	proA	E	1305	3	0	0.034359	0.306061	0.216092	cytoplasm
OG0002038	catR	K	969	0	0	0.0800593	0.143874	0.218776	cytoplasm
OG0001967	metX	E	1143	0	0	0.0275973	0.784827	0.221441	cytoplasm
OG0001777	murJ	S	1722	1	0	0.00385057	0.136455	0.226717	plasma membrane
OG0002138	-	S	1092	0	0	0.00385057	0.0180269	0.229329	cytoplasm
OG0001377	-	T	1581	0	1	0	0	0.23115	cytoplasm
OG0001757	radC	E	825	0	0	0	0.0142891	0.23115	cytoplasm
OG0002162	ispE(105),nan(11)	K	612	4	0	0	0	0.232947	cytoplasm
OG0001785	ygdL	H	891	0	1	0.108133	0.314333	0.232947	cytoplasm
OG0001784	amiC	M	1602	2	0	0	0.0499379	0.235495	cytoplasm
OG0001705	-	S	1011	0	0	0.0357427	0.0434053	0.237246	cytoplasm
OG0001293	ureC	E	1704	0	0	0.0217952	0.136455	0.237246	cytoplasm
OG0001657	cueR	K	450	3	0	0.646677	0.0142891	0.238198	cytoplasm
OG0001595	gpo	O	477	0	0	0.535187	0.0480096	0.238198	cytoplasm
OG0001374	argD	E	1230	0	0	0.0692491	0.143874	0.243145	cytoplasm
OG0001877	ctaD	C	1605	0	0	0.0402806	0.277454	0.243145	plasma membrane
OG0002075	dnaG	L	2430	2	0	0.0590092	0.252448	0.245595	cytoplasm
OG0001842	yabJ_2	J	384	0	1	0.034359	0.0548182	0.25125	cytoplasm
OG0001564	uraH	S	432	0	0	0.0704028	0.314333	0.25125	cytoplasm
OG0002034	-	S	408	37	1	0	0	0.256798	cytoplasm
OG0001099	rplJ	J	564	0	0	0.169173	0.0104688	0.258339	cytoplasm
OG0001779	argF	E	1680	0	0	0.0257093	0.362727	0.258339	cytoplasm
OG0002141	srr	E	1035	32	1	0	0.00594675	0.260672	cytoplasm
OG0001612	trmJ	J	885	0	0	0.0573757	0.33639	0.262991	cytoplasm
OG0001753	rsuA	J	714	1	1	0.00686007	0	0.265295	cytoplasm
OG0001661	-	O	654	0	0	0.00686007	0.0180269	0.267585	cytoplasm
OG0002067	sseA	P	867	36	1	0.00686007	0	0.269031	cytoplasm
OG0002159	-	I	846	0	1	0	0.0104688	0.269634	cytoplasm
OG0001838	ubiE	H	729	0	0	0.323519	0.0434053	0.269634	cytoplasm
OG0001786	pdxH	H	642	0	0	0.0293596	0.753217	0.269634	cytoplasm
OG0001658	-	K	867	17	0	0.271517	0.0104688	0.271045	cytoplasm
OG0001844	ydgJ	K	528	0	0	0.0450585	0.0434053	0.271622	cytoplasm
OG0002243	hit	FG	429	0	0	0.0402806	0.0779278	0.273	cytoplasm
OG0002219	phnV	P	867	0	0	0.144202	0.0208506	0.274362	plasma membrane
OG0002198	glyA	E	1341	0	0	0	0.0390636	0.274362	cytoplasm
OG0001887	secD	U	1296	0	1	0.126578	0.045534	0.276524	cytoplasm
OG0001308	ribH	H	534	0	0	0.306085	0.059292	0.278673	cytoplasm
OG0002056	modE	H	861	38	0	0.00385057	0	0.280937	cytoplasm
OG0002090	truA	J	813	0	0	0.0357427	0.0180269	0.280937	cytoplasm
OG0001339	cmk	F	684	0	0	0.123904	0.0417301	0.280937	cytoplasm
OG0001127	rpsK	J	399	0	0	0.0357427	0.0434053	0.280937	cytoplasm
OG0002010	pcaJ	I	654	0	0	0.0117889	0.455468	0.287143	cytoplasm
OG0001526	bcp	O	459	0	0	0.0774401	0.585404	0.287143	cytoplasm
OG0001310	glk	F	1935	1	2	0	0	0.289188	cytoplasm
OG0001053	gyrB	L	2472	6	0	0	0	0.291222	cytoplasm
OG0002113	pcaG	Q	600	0	0	0.0275973	0.275364	0.295254	cytoplasm
OG0001763	sun	J	1287	0	1	0.00954114	0	0.296419	cytoplasm
OG0001864	coaD	F	498	0	1	0.574441	0	0.296419	cytoplasm
OG0001158	tatB	U	579	0	0	0.00385057	0	0.301218	extracellular space
OG0001189	paaN	C	1704	0	1	0.0542737	0.521241	0.303184	cytoplasm
OG0001343	cysM	E	1020	0	0	0.0237589	0.0434053	0.307939	cytoplasm
OG0001607	cyoC	C	615	0	0	0.0159947	0.0434053	0.317368	plasma membrane
OG0001335	ompA	M	678	0	0	0.00954114	0.0799735	0.317368	extracellular space
OG0002120	dksA	T	603	27	0	0.0931463	0	0.318388	cytoplasm
OG0002099	fdoI	C	624	20	0	0.218299	0	0.318388	plasma membrane
OG0001814	-	P	867	0	0	0.0237589	0.0142891	0.324904	cytoplasm
OG0002000	tdh	C	1026	0	1	0.281198	0.428381	0.325872	cytoplasm
OG0001513	-	K	465	6	0	0.109205	0.0208506	0.326829	cytoplasm
OG0001829	yciA	I	411	0	0	0.0357427	0.771279	0.326895	cytoplasm
OG0001698	upp	F	696	0	1	0	0.0272674	0.328713	cytoplasm
OG0001106	rplD	J	618	0	0	0.00385057	0.0711989	0.330521	cytoplasm
OG0001690	ilvC	H	1014	0	0	0.0293596	0.220485	0.334109	cytoplasm
OG0001865	rsmD	L	681	0	0	0.0117889	0.0208506	0.338554	cytoplasm
OG0001874	VVA1110	S	630	0	0	0.074896	0.379874	0.345635	cytoplasm
OG0001572	MA20_01585(115),nan(1)	S	756	0	0	0	0.0362816	0.350026	cytoplasm
OG0001954	calB	C	1440	0	0	0.084596	0.00594675	0.350827	cytoplasm
OG0001965	argB	F	1032	0	0	0.0417921	0.101711	0.350827	cytoplasm
OG0001695	yoaF	S	402	0	0	0.0881871	0	0.35517	extracellular space
OG0001890	lipB	H	807	0	0	0	0.276065	0.362115	cytoplasm
OG0001222	-	K	1101	0	0	0	0.0911335	0.368065	cytoplasm
OG0001738	ytfM	M	2001	730	2	0	0	0.371357	plasma membrane
OG0001700	purD	F	1278	0	1	0.197113	0.0104688	0.37299	cytoplasm
OG0001980	MA20_06410	E	645	0	0	0.0159947	0.279252	0.374614	plasma membrane
OG0001678	nuoC	C	600	0	1	0.274905	0.314333	0.380409	cytoplasm
OG0001488	-	-	435	0	0	0.272455	0.0240239	0.380682	cytoplasm
OG0002220	phnS	P	1089	0	0	0.0604098	0.405841	0.380682	extracellular space
OG0001291	galE	M	1020	0	0	0.00686007	0	0.380682	cytoplasm
OG0002179	purP	S	1299	0	0	0	0.143874	0.380682	plasma membrane
OG0001211	yhgN	U	606	0	0	0.0293596	0.480287	0.380682	plasma membrane
OG0001676	nuoF	C	1320	0	0	0	0	0.382254	cytoplasm
OG0001989	-	S	345	0	0	0	0	0.385376	cytoplasm
OG0001207	obg	S	1110	0	1	0.340657	0.347407	0.385376	cytoplasm
OG0001432	nusA	K	1473	0	1	0	0.318486	0.386925	cytoplasm
OG0001821	ybeY	J	789	0	0	0.00385057	0.0876154	0.39	cytoplasm
OG0001168	-	S	1833	0	0	0.00954114	0.53369	0.39	cytoplasm
OG0001403	-	L	480	0	0	0.00954114	0.0417301	0.391526	cytoplasm
OG0001430	scpB	D	1122	0	0	0	0	0.392074	cytoplasm
OG0001794	znuB	P	852	0	1	0.00954114	0.460268	0.392074	plasma membrane
OG0001565	MA20_17625	S	1191	0	0	0.117508	0.0303396	0.398534	plasma membrane
OG0001806	moaC	H	510	0	1	0.00686007	0.0799735	0.403971	cytoplasm
OG0001235	edd	EG	1854	2	0	0.0117889	0.275364	0.403971	cytoplasm
OG0001216	adoK	G	1026	33	0	0.271517	0.165552	0.40544	cytoplasm
OG0002065	ndh	C	1413	4	2	0	0.00594675	0.408814	cytoplasm
OG0001151	murA	M	1347	2	1	0.256848	0.504859	0.408814	cytoplasm
OG0002114	pcaH	Q	705	0	0	0.0987198	0.603224	0.408814	cytoplasm
OG0001547	yhbS	S	627	0	0	0.0450585	0.161518	0.414108	cytoplasm
OG0001184	gph	G	801	0	0	0.0450585	0.426936	0.414108	cytoplasm
OG0001963	hslU	O	1341	0	0	0.00385057	0.0104688	0.420754	cytoplasm
OG0001653	vnfA	C	1404	1	0	0.00385057	0.0499379	0.420754	plasma membrane
OG0001869	glmS2	M	1047	2	1	0	0.457042	0.420754	cytoplasm
OG0001294	ureB	E	303	0	0	0.0159947	0.182727	0.421143	cytoplasm
OG0001341	lapA	S	489	0	0	0.00954114	0.633754	0.436853	plasma membrane
OG0001223	eda	G	675	0	0	0.0763731	0.231923	0.439539	cytoplasm
OG0001304	ubiD	H	1659	0	0	0.0327007	0.153201	0.460035	cytoplasm
OG0001730	-	IQ	756	0	0	0.074896	0.39914	0.460035	cytoplasm
OG0001244	rpsI	J	390	98	1	0.606019	0	0.460625	cytoplasm
OG0001137	aroB	E	1149	0	1	0.00385057	0.0856977	0.460625	cytoplasm
OG0001905	-	S	342	0	0	0.00686007	0.369266	0.460625	cytoplasm
OG0001247	gpmB	G	666	0	0	0.0816244	0.0417301	0.460625	cytoplasm
OG0002098	fdxH	C	912	0	0	0.821531	0.0499379	0.460625	cytoplasm
OG0001971	-	S	837	0	0	0.0308553	0.192841	0.460625	cytoplasm
OG0001257	yajC	U	324	0	1	0.410443	0.583803	0.464379	plasma membrane
OG0002064	polA	L	2817	1	0	0.0237589	0.0303396	0.466854	cytoplasm
OG0001221	-	-	408	0	0	0.0275973	0.0180269	0.471595	extracellular space
OG0001210	nudH	L	651	0	1	0.474552	0.380198	0.472807	cytoplasm
OG0001673	nuoJ	C	651	0	1	0.00385057	0.149196	0.479762	plasma membrane
OG0001780	murB	M	1047	1	0	0.0646071	0.516589	0.479762	cytoplasm
OG0001431	rimP	J	456	0	0	0.547681	0.0756452	0.480948	cytoplasm
OG0001672	nuoK	C	303	0	1	0.146076	0.369624	0.484392	plasma membrane
OG0001165	evpB	S	1488	0	0	0.353789	0.0104688	0.485562	cytoplasm
OG0001585	frr	J	558	0	0	0.471058	0.0272674	0.490134	cytoplasm
OG0002156	mgtC	S	714	0	0	0.503059	0.0911335	0.490134	plasma membrane
OG0001826	ksgA	J	828	0	0	0.00954114	0.617864	0.499157	cytoplasm
OG0001256	secF	U	948	0	1	0.0774401	0.381344	0.5025	plasma membrane
OG0001375	astA	E	1092	0	0	0.0117889	0.202811	0.505828	cytoplasm
OG0001570	ldcA	V	936	0	0	0.074896	0.293376	0.509141	cytoplasm
OG0001723	-	S	537	0	0	0.00385057	0.0606466	0.510197	extracellular space
OG0001589	map	E	813	1	0	0.0998558	0	0.510197	cytoplasm
OG0002182	VP1985	KLT	1446	37	0	0	0	0.520055	cytoplasm
OG0001202	pilD	NOU	909	0	1	0.0308553	0.00594675	0.523301	plasma membrane
OG0001914	bioA	H	1389	0	0	0.0117889	0	0.52539	cytoplasm
OG0001457	dusA	J	1134	3	0	0.0573757	0.25443	0.52539	cytoplasm
OG0001250	pepP	E	1545	0	0	0.0646071	1	0.526429	cytoplasm
OG0001395	glmM	G	1356	5	1	0.00385057	0	0.528269	cytoplasm
OG0001749	-	S	477	110	1	0.2345	0	0.528269	cytoplasm
OG0001851	apt	F	618	0	0	0.0944733	0.424024	0.535573	cytoplasm
OG0001769	icd	C	2319	0	0	0.00385057	0.00594675	0.535573	cytoplasm
OG0001428	-	S	843	100	0	0.0646071	0.368545	0.535573	plasma membrane
OG0001435	marR	K	495	0	0	0.0159947	0.101711	0.536568	cytoplasm
OG0001948	-	K	813	0	0	0.00385057	0.0647479	0.537558	cytoplasm
OG0001902	aut	H	591	0	0	0.0198519	0.0947643	0.538544	cytoplasm
OG0001920	ybaK_1	S	534	0	0	0.0117889	0.0480096	0.539526	cytoplasm
OG0001515	-	K	519	3	0	0.0257093	0	0.545692	cytoplasm
OG0002186	rbsB	G	999	1	1	0.0392901	0.173608	0.549708	extracellular space
OG0001193	rsmH	J	957	0	0	0.0198519	0.298055	0.550656	cytoplasm
OG0002007	-	K	747	0	0	0.767136	0.0417301	0.55369	cytoplasm
OG0002062	thrB	F	996	0	0	0.0974152	0.33267	0.55534	plasma membrane
OG0001796	purC	F	1425	90	2	0	0	0.55534	cytoplasm
OG0001382	-	-	387	0	0	0.26109	0	0.55534	plasma membrane
OG0001778	rpsT	J	270	0	0	0.476891	0.0606466	0.568402	cytoplasm
OG0001262	hemH	H	1200	0	1	0.0604098	0.231403	0.568402	cytoplasm
OG0001052	dnaN	L	1104	0	0	0	0.0272674	0.569294	cytoplasm
OG0002003	mxcB	P	834	1	0	0.0198519	0	0.571069	cytoplasm
OG0002234	pcaR2(78),pcaR(38)	K	882	0	0	0	0.61237	0.571069	cytoplasm
OG0001776	ychA	S	852	0	0	0.0636076	1	0.573994	cytoplasm
OG0001930	copZ	P	240	0	0	0.00954114	0.00594675	0.575739	cytoplasm
OG0001641	-	S	687	0	0	0.00954114	0	0.576606	cytoplasm
OG0001475	-	-	210	0	0	0.648489	0.0362816	0.57833	cytoplasm
OG0002143	gltI	ET	906	0	2	0.0117889	0.152086	0.57833	plasma membrane
OG0002184	livM	P	2205	1	0	0	0.00594675	0.579187	plasma membrane
OG0002254	oppC	P	900	0	0	0.0774401	0.0142891	0.58004	plasma membrane
OG0001765	dut	F	444	0	0	0.0800593	0.389372	0.580578	cytoplasm
OG0001266	dnaJ	O	1137	0	0	0.0117889	0.218179	0.580578	cytoplasm
OG0002008	-	T	552	0	0	0.0217952	0	0.586746	cytoplasm
OG0001313	alkB	C	1161	2	1	0.00954114	0.117828	0.586746	plasma membrane
OG0001306	aspB	E	1242	3	0	0.267741	0.460268	0.590363	cytoplasm
OG0001118	rpsH	J	393	0	0	0.013843	0.117828	0.595118	cytoplasm
OG0001536	-	-	477	0	0	0.00385057	0.210266	0.60457	extracellular space
OG0001707	-	K	678	0	0	0.0179464	0.393375	0.60457	cytoplasm
OG0001642	hutU	E	1686	0	0	0.0327007	0.0779278	0.60731	cytoplasm
OG0001791	-	P	867	0	0	0	0.232562	0.610039	plasma membrane
OG0002266	yceH	S	1011	115	2	0.281198	0	0.614709	cytoplasm
OG0001568	pucI	FH	1611	2	0	0.00385057	0.252448	0.618162	plasma membrane
OG0001726	-	NPTU	576	0	0	0.0257093	0.109849	0.620849	extracellular space
OG0001214	nrdA	F	3027	0	0	0.00385057	0.315322	0.623526	cytoplasm
OG0001123	rplO	J	432	0	0	0.0529944	0.57185	0.624057	cytoplasm
OG0001286	dauR	S	816	0	0	0.00954114	0.704693	0.624057	cytoplasm
OG0001352	rsgA	S	945	4	1	0.346261	0.424221	0.624057	cytoplasm
OG0001423	pheT	J	2427	0	0	0.00385057	0.0240239	0.624057	cytoplasm
OG0001953	fliG	N	993	0	0	0.013843	0.28973	0.624057	cytoplasm
OG0002094	metZ	E	1230	0	0	0	0.0142891	0.631224	cytoplasm
OG0001839	-	S	411	0	0	0.0919608	0.213717	0.631224	cytoplasm
OG0002166	-	K	399	0	1	0	0.243093	0.631932	cytoplasm
OG0002087	gltA	C	1299	0	0	0.0435236	0.045534	0.634737	cytoplasm
OG0001517	moaE	H	477	0	1	0.00385057	0.248409	0.634737	cytoplasm
OG0002035	syrM1	K	891	3	0	0.300502	0.379874	0.634737	cytoplasm
OG0002137	-	-	282	1	0	0.00385057	0	0.639888	cytoplasm
OG0001862	hisC	E	1113	0	0	0.0604098	0.285182	0.639888	cytoplasm
OG0001995	parB3	K	1065	0	0	0.583898	0.0208506	0.64057	cytoplasm
OG0001332	fdsA	C	2955	0	2	0	0.136455	0.643125	cytoplasm
OG0001181	dsbC	O	777	32	1	0.183876	0	0.646338	extracellular space
OG0001392	leuE	E	711	0	0	0.00385057	0.0142891	0.646338	plasma membrane
OG0001836	-	Q	660	1	0	0.00954114	0	0.64647	cytoplasm
OG0001461	-	T	495	0	0	0.159065	0.0434053	0.64647	cytoplasm
OG0001659	yaaA	S	780	0	0	0.013843	0.379874	0.64647	cytoplasm
OG0002195	opuAC	E	861	0	0	0.0159947	0	0.649641	extracellular space
OG0002057	lpxF	I	708	0	0	0.0402806	0.182727	0.660165	plasma membrane
OG0002041	-	C	1491	97	2	0.00385057	0	0.662096	cytoplasm
OG0001241	yafJ	S	996	13	0	0	0.0208506	0.662096	cytoplasm
OG0001936	flgJ	N	1032	0	0	0	0.33639	0.662096	cytoplasm
OG0001466	rbsB	G	954	0	0	0.013843	0.242248	0.670606	extracellular space
OG0001166	hcp1	S	501	0	0	0.281198	0.0735366	0.67842	cytoplasm
OG0001265	-	CO	606	0	0	0	0.301944	0.684255	cytoplasm
OG0001795	-	S	441	0	0	0.110094	0	0.684255	cytoplasm
OG0001584	uppS	H	780	0	0	0.0910626	0.457042	0.684255	cytoplasm
OG0001319	rdgB	F	633	0	1	0.45012	0.400703	0.688381	cytoplasm
OG0002229	ntaA_1	C	1557	0	1	0.0308553	0.103633	0.68894	cytoplasm
OG0001811	dgoD	M	1200	0	0	0.0357427	0.0208506	0.692921	cytoplasm
OG0001273	tolB	U	1326	2	1	0.00954114	0.0390636	0.692921	extracellular space
OG0001602	gltX	J	1536	0	0	0.222429	0.0104688	0.696988	cytoplasm
OG0001716	-	S	435	0	0	0.498013	0.0811328	0.700878	plasma membrane
OG0001400	uppP	V	828	0	0	0.0357427	0.498347	0.704196	plasma membrane
OG0001390	dnaQ	L	741	0	0	0.47922	0.0272674	0.704715	cytoplasm
OG0001722	parE	L	1980	0	0	0.00954114	0.0208506	0.705233	cytoplasm
OG0001615	trpS	J	1200	8	0	0.0179464	0.735784	0.705749	cytoplasm
OG0001268	folK	H	543	0	1	0.626258	0.09977	0.716624	cytoplasm
OG0001875	-	S	222	0	0	0.0542737	0.197705	0.724495	plasma membrane
OG0001157	-	S	432	0	1	0	0.0480096	0.724974	plasma membrane
OG0001610	ppiA	M	585	0	0	0.034359	0.405841	0.725452	extracellular space
OG0001322	spoT	KT	2367	0	0	0.113393	0.0208506	0.729518	cytoplasm
OG0001142	-	L	765	0	0	0.067833	0.735784	0.729518	cytoplasm
OG0001775	adk	F	660	0	0	0.575997	0.00594675	0.739369	cytoplasm
OG0001799	pgk	G	1410	0	0	0	0.127584	0.74026	cytoplasm
OG0001662	paaG2	I	789	0	0	0.0308553	0.0390636	0.740704	cytoplasm
OG0001679	nuoB	C	519	0	0	0.503059	0.09977	0.742826	cytoplasm
OG0001260	ramA	S	894	0	0	0.208455	0.0756452	0.743264	cytoplasm
OG0001367	-	S	462	0	1	0.14835	0.107168	0.7437	extracellular space
OG0002201	yadH	V	768	0	0	0	0.152086	0.743767	plasma membrane
OG0001148	mlaE	Q	765	0	0	0.0159947	0.460931	0.743767	plasma membrane
OG0001312	serS	J	1572	119	1	0.00385057	0	0.743767	cytoplasm
OG0002202	-	-	429	0	0	0.0501536	0.598962	0.743767	cytoplasm
OG0001464	cysW	P	954	5	0	0.0392901	0.603671	0.744629	plasma membrane
OG0001422	pheS	J	1035	0	0	0.486108	0.0240239	0.752097	plasma membrane
OG0001320	gmk	F	681	0	0	0.0117889	0.0208506	0.756205	cytoplasm
OG0002164	pyrB	F	1293	35	1	0.0704028	0	0.756205	cytoplasm
OG0002272	estC	I	945	9	0	0.0117889	0.0417301	0.756205	cytoplasm
OG0001888	-	-	639	0	0	0.0987198	0.167176	0.756205	extracellular space
OG0002175	glsA	E	999	0	1	0	0.045534	0.75661	cytoplasm
OG0001303	yggT	S	561	0	0	0.280436	0.0690247	0.759442	plasma membrane
OG0002029	-	S	276	0	0	0.25125	0.0571707	0.764639	cytoplasm
OG0001755	ypeA	K	486	0	1	0.441784	0.430535	0.764639	cytoplasm
OG0001935	ycgR	M	774	0	0	0.0692491	0.059292	0.764639	cytoplasm
OG0001993	arsC	P	357	0	0	0.262287	0.0947643	0.764639	cytoplasm
OG0002221	phnW	E	1200	0	0	0	0.0240239	0.766635	cytoplasm
OG0001404	glnS	J	1707	0	0	0.00385057	0.205323	0.767016	cytoplasm
OG0001640	hutI	F	1260	0	1	0.0467442	0.0811328	0.767396	cytoplasm
OG0001985	-	S	360	0	0	0.013843	0.0104688	0.772584	extracellular space
OG0001300	uppP	V	828	0	0	0.0774401	0.439066	0.777755	plasma membrane
OG0001553	-	K	450	0	0	0.0217952	0.524652	0.781312	cytoplasm
OG0001892	ybeD	S	309	0	0	0.195996	0.052408	0.783964	cytoplasm
OG0001340	himD	K	321	0	0	0.0308553	0.492342	0.783964	cytoplasm
OG0001665	maoC	I	501	0	0	0.0704028	0	0.784661	cytoplasm
OG0002155	alkB	L	735	4	0	0.00686007	0.558967	0.785354	cytoplasm
OG0001922	MA20_20575	S	957	0	0	0.0919608	0.0799735	0.787618	cytoplasm
OG0001855	rpoN	K	1563	1	0	0.0485039	0.0303396	0.789867	cytoplasm
OG0001249	purH	F	1578	0	0	0.0217952	0.126188	0.791771	cytoplasm
OG0001373	hpnJ	C	1440	3	0	0.0275973	0.0960662	0.795234	cytoplasm
OG0001316	-	-	243	0	0	0.0514896	0.143266	0.796269	plasma membrane
OG0002268	degS	T	1470	1	1	0	0.19659	0.796269	plasma membrane
OG0001119	rplF	J	528	0	1	0.311513	0.245956	0.796269	cytoplasm
OG0002248	prpC	C	1176	0	0	0	0.460268	0.799677	cytoplasm
OG0001742	panD	H	384	0	0	0.0871	0.0142891	0.799992	cytoplasm
OG0001601	aceB	H	1590	0	0	0.00954114	0.143874	0.801845	cytoplasm
OG0001500	hfq	J	252	0	0	0.074896	0.192841	0.802466	cytoplasm
OG0001876	ctaG	O	612	0	0	0.00686007	0.209599	0.808902	plasma membrane
OG0001635	-	P	615	16	1	0	0	0.81379	cytoplasm
OG0002039	andAc	P	1332	1	0	0	0.417266	0.815608	cytoplasm
OG0001514	yidB	S	435	0	0	0.190964	0	0.815895	cytoplasm
OG0001149	mlaD	Q	588	0	1	0	0.301797	0.819789	plasma membrane
OG0001498	purA	F	1344	0	0	0.0392901	0.330334	0.820068	cytoplasm
OG0001579	lpxD	M	1140	0	0	0	0.307205	0.820346	cytoplasm
OG0001816	glpK	F	1515	0	1	0.0800593	0.349685	0.820901	cytoplasm
OG0001725	-	K	840	0	1	0.149588	0.693178	0.820901	cytoplasm
OG0001947	-	-	489	0	0	0.244603	0.0142891	0.822957	extracellular space
OG0001525	arnD	G	894	0	0	0	0.302978	0.822957	cytoplasm
OG0002076	-	J	648	0	0	0.0830438	0.306061	0.828789	cytoplasm
OG0002080	-	S	366	0	0	0	0.0104688	0.828789	plasma membrane
OG0002027	-	E	729	0	0	0	0.143874	0.828789	plasma membrane
OG0001239	gltJ	P	738	0	0	0.00686007	0.153201	0.828789	plasma membrane
OG0001674	nuoI	C	522	0	2	0.00385057	0.0571707	0.833778	plasma membrane
OG0002270	mlaC	Q	648	0	0	0.471665	0.0606466	0.833778	plasma membrane
OG0001329	guaD	F	1320	3	0	0.0402806	0.78611	0.835768	cytoplasm
OG0001951	fliT	N	336	0	0	0.00686007	0.162544	0.836267	cytoplasm
OG0001881	gpsA	I	1005	2	0	0.123904	0.250845	0.836515	extracellular space
OG0001261	nadK	F	1056	0	2	0.649612	0.0931955	0.842665	cytoplasm
OG0001934	-	M	1305	0	0	0	0	0.850609	extracellular space
OG0001596	-	S	294	0	0	0.0179464	0.0628125	0.850609	cytoplasm
OG0001138	dgt	F	1245	1	0	0.0327007	0.0668144	0.850609	cytoplasm
OG0001871	hyaE	S	615	0	0	0.071911	0.0480096	0.850609	extracellular space
OG0001528	rplI	J	450	0	1	0.262287	0.00594675	0.850609	cytoplasm
OG0001741	panC	H	864	0	0	0.0159947	0.174866	0.850609	cytoplasm
OG0001692	sigE	K	561	0	1	0.169173	0.0142891	0.850609	cytoplasm
OG0001939	flgG	N	786	0	0	0	0	0.853741	cytoplasm
OG0001889	lipA	H	993	0	0	0.11614	0.0208506	0.856864	cytoplasm
OG0001159	petA	C	621	0	0	0.00954114	0.0628125	0.857078	plasma membrane
OG0001622	recJ	L	1803	1	0	0.353011	0.214353	0.858739	cytoplasm
OG0001925	-	-	234	0	0	0.221972	0	0.863288	cytoplasm
OG0002188	-	M	1275	0	2	0.0117889	0	0.865337	cytoplasm
OG0002257	puuR_2	K	579	0	0	0.0646071	0.39914	0.868607	cytoplasm
OG0001819	miaB	J	1506	0	0	0.0198519	0.232562	0.868802	cytoplasm
OG0001263	hslR	J	480	0	2	0.129041	0.0104688	0.868996	cytoplasm
OG0001298	pcm	O	654	0	1	0	0.27196	0.87081	cytoplasm
OG0001175	prfA	J	1080	0	0	0.634905	0.0208506	0.87119	cytoplasm
OG0001369	-	-	906	1	0	0	0.0240239	0.87119	plasma membrane
OG0001495	Nohit	Nohit	258	0	0	0.341458	0.0960662	0.871379	cytoplasm
OG0002260	acyP	C	330	0	1	0.497447	0.124213	0.871756	cytoplasm
OG0001605	yejB	P	1041	0	0	0.013843	0.787703	0.871944	plasma membrane
OG0001511	rho	K	1260	0	0	0.0919608	0.232562	0.872131	cytoplasm
OG0001505	ndk	F	423	0	0	0.53474	0.0548182	0.873243	cytoplasm
OG0001835	aspS	J	1800	0	0	0.0542737	0.00594675	0.873243	cytoplasm
OG0001912	-	IQ	675	0	0	0.00385057	0.198811	0.873243	cytoplasm
OG0001636	cinA	S	1041	0	1	0.538353	0.00594675	0.873243	cytoplasm
OG0002237	-	K	1008	0	0	0.0217952	0	0.873609	cytoplasm
OG0002031	-	P	1572	0	0	0.013843	0.380198	0.878155	plasma membrane
OG0001130	rplQ	J	393	0	0	0.0217952	0.211299	0.878506	cytoplasm
OG0002020	-	S	756	21	0	0	0	0.878681	cytoplasm
OG0001345	hdaH	BQ	921	0	0	0.0661655	0.306188	0.880061	cytoplasm
OG0001740	scpA	D	930	0	0	0.013843	0.47287	0.880061	plasma membrane
OG0001760	nadB	H	1587	0	0	0	0.750543	0.882974	extracellular space
OG0001804	-	S	675	0	0	0	0	0.888617	cytoplasm
OG0002211	-	-	216	0	0	0.0514896	0.159108	0.888776	cytoplasm
OG0001702	yggL	S	420	0	0	0.034359	0	0.897709	cytoplasm
OG0001111	rpsC	J	798	0	0	0	0.0240239	0.897709	cytoplasm
OG0001767	clpA	O	2298	0	0	0.0179464	0.0434053	0.897709	cytoplasm
OG0001773	ycaR	S	201	0	1	0.312365	0.939347	0.897709	cytoplasm
OG0001823	gmhB	E	561	0	0	0.0159947	0.536538	0.908834	cytoplasm
OG0001302	-	S	363	0	0	0.013843	0.276336	0.914374	cytoplasm
OG0002180	-	S	498	0	1	0.101304	0.233837	0.914496	cytoplasm
OG0001350	nudL	L	696	5	0	0.0159947	0	0.921475	cytoplasm
OG0002040	andAd	Q	486	0	0	0.00686007	0.362727	0.922932	cytoplasm
OG0001575	smpB	J	444	0	0	0.0636076	0.0208506	0.92862	cytoplasm
OG0001290	pyrB	F	1143	0	0	0.0402806	0.345598	0.92862	cytoplasm
OG0001880	ymdB	S	558	79	1	0	0	0.930259	cytoplasm
OG0001574	ratA	I	435	0	0	0.16726	0.0628125	0.930259	plasma membrane
OG0001718	lysN	E	1191	0	0	0.00686007	0.109849	0.93569	cytoplasm
OG0002091	trpB	E	1191	0	1	0	0.338234	0.939861	cytoplasm
OG0001629	phaP	S	699	0	0	0.0859983	0.138026	0.940033	cytoplasm
OG0001486	ompW	M	699	0	0	0.00954114	0.31549	0.940289	outer membrane
OG0001613	slyD	G	570	0	1	0.426892	0.0606466	0.940289	cytoplasm
OG0001234	-	S	420	0	0	0.0293596	0.153682	0.940289	plasma membrane
OG0001927	folB	H	489	0	0	0.0308553	0.62067	0.940543	cytoplasm
OG0001388	mdcC	C	315	57	1	0.00385057	0	0.940627	cytoplasm
OG0001703	-	S	588	0	0	0.0198519	0.619824	0.947093	plasma membrane
OG0001425	ycgE	K	438	0	0	0.0198519	0	0.947093	cytoplasm
OG0001893	dat	EH	924	0	0	0.0959466	0.0303396	0.947093	cytoplasm
OG0001870	-	S	477	0	0	0.00385057	0.369266	0.947093	cytoplasm
OG0001617	yciO	J	639	0	0	0.0501536	0.262724	0.947093	cytoplasm
OG0001429	-	-	315	0	0	0.179768	0.0499379	0.947093	cytoplasm
OG0002085	mdh	C	984	0	0	0.0293596	0.183934	0.947093	cytoplasm
OG0002223	aroQ	E	540	0	1	0.538353	0.0180269	0.947093	cytoplasm
OG0001950	flhB2	N	330	0	0	0.0402806	0.0362816	0.947093	cytoplasm
OG0001729	-	K	1059	4	0	0.0450585	0.146868	0.947093	cytoplasm
OG0001522	arnF	P	369	0	0	0.0402806	0.230101	0.947093	plasma membrane
OG0001469	yhbH	S	1266	0	0	0.0998558	0.787703	0.947093	cytoplasm
OG0001131	cutA	P	324	0	0	0.169173	0	0.949738	cytoplasm
OG0001344	mltB	M	1377	11	0	0	0.0104688	0.956536	extracellular space
OG0001393	greA	K	474	0	0	0.00686007	0.109849	0.956536	cytoplasm
OG0001318	-	-	294	0	1	0.0467442	0.388565	0.956536	cytoplasm
OG0002066	-	Q	873	0	0	0.0275973	0.0606466	0.959718	cytoplasm
OG0001551	clpP	O	651	0	1	0.132	0.052408	0.959718	cytoplasm
OG0001212	hpt	F	576	0	0	0.566474	0.0647479	0.959718	cytoplasm
OG0001391	carA	F	1143	0	0	0.00385057	0.0876154	0.959718	cytoplasm
OG0001728	ats	K	600	0	0	0.00686007	0.406086	0.959718	cytoplasm
OG0002185	braC	E	1203	0	0	0.0117889	0.214353	0.961196	extracellular space
OG0001909	wcbP	S	771	0	0	0.0237589	0.371823	0.961196	plasma membrane
OG0001453	ssuC	P	822	0	0	0	0.428381	0.961681	plasma membrane
OG0001538	ycfH	L	780	0	0	0.229021	0.0978102	0.961681	cytoplasm
OG0001614	bamC	M	1143	0	0	0.0621273	0.119315	0.961681	cytoplasm
OG0001191	fadD	IQ	1671	2	0	0.0542737	0.286273	0.961681	cytoplasm
OG0001782	plsY	I	708	0	0	0.0117889	0.390176	0.961681	plasma membrane
OG0001846	mpt70(105),nan(11)	M	432	2	0	0.00385057	0	0.964207	extracellular space
OG0001999	kbl	H	1197	0	0	0.353011	0.0303396	0.965491	cytoplasm
OG0001711	cytC2	C	357	0	1	0.176017	0.597385	0.969283	extracellular space
OG0001577	lpxA	M	786	0	0	0.0636076	0.00594675	0.975477	cytoplasm
OG0001386	madL	S	393	0	0	0.0646071	0.124213	0.976742	plasma membrane
OG0001376	astB	E	1338	18	2	0.0375311	0	0.980458	cytoplasm
OG0001894	dacC	M	1596	1	0	0.00686007	0.0240239	0.980547	plasma membrane
OG0001586	pyrH	F	711	0	0	0.0198519	0.577847	0.980547	cytoplasm
OG0001926	-	S	210	0	0	0.00385057	0.105789	0.984241	outer membrane
OG0001546	ppiC	M	780	0	0	0.00385057	0.276336	0.985509	extracellular space
OG0001387	madM	S	777	0	0	0	0.215606	0.988089	plasma membrane
OG0001863	fdx1	C	267	0	0	0.0402806	0	0.988089	cytoplasm
OG0002187	-	IQ	774	0	0	0.00385057	0.0499379	0.988089	cytoplasm
OG0001349	rplS	J	396	0	0	0.0198519	0.263892	0.988089	cytoplasm
OG0001543	pncA	Q	630	0	0	0.0881871	0.0104688	0.988089	cytoplasm
OG0001412	-	S	201	0	0	0	0.398084	0.988089	plasma membrane
OG0001850	-	E	681	0	0	0	0.367683	0.989316	plasma membrane
OG0001351	cobD	H	1038	0	0	0.0257093	0.18785	0.989335	plasma membrane
OG0001110	rplV	J	327	0	0	0.0998558	0.492342	0.989353	cytoplasm
OG0001793	-	IQ	828	0	0	0.0573757	0.202811	0.991792	cytoplasm
OG0002249	prpB	G	975	0	1	0.0661655	0.00594675	0.993021	cytoplasm
OG0002139	-	K	618	0	2	0	0.0668144	0.993021	cytoplasm
OG0001859	ispE	F	879	0	0	0.0257093	0.33639	0.996655	cytoplasm
OG0001719	nan(60),chrA(56)	P	1374	3	0	0	0.0208506	0.997889	plasma membrane
OG0001677	nuoD	C	1251	0	0	0.0573757	0	0.997889	cytoplasm
OG0001370	IV02_29395	K	759	0	0	0.00385057	0.786339	0.997889	cytoplasm
OG0001527	MA20_27875	P	624	0	1	0.0881871	0.39914	1	cytoplasm
OG0002157	-	S	456	25	0	0.412308	0	1	cytoplasm
OG0001447	aat	O	765	0	1	0.331332	0.416521	1	cytoplasm
OG0001860	prs	F	960	0	0	0.0704028	0.045534	1	cytoplasm
OG0001195	mraY	M	1167	0	0	0.129775	0.0811328	1	plasma membrane
OG0001120	rplR	J	363	0	0	0.0514896	0.418009	1	cytoplasm
OG0001818	yieH	S	876	0	0	0.00686007	0.195468	1	cytoplasm
OG0002200	hndI	V	963	0	0	0	0.059292	1	cytoplasm
OG0001898	iamC	Q	939	0	0	0.0435236	0.321881	1	plasma membrane
OG0001204	ispB	H	999	0	0	0.565038	0.0911335	1	plasma membrane
OG0001232	lptE	M	573	0	0	0	0.141429	1	extracellular space
OG0001834	-	K	597	0	0	0.013843	0.300756	1	cytoplasm
OG0001499	hflC	O	903	0	0	0	0	1	plasma membrane
OG0001146	thiG	H	816	0	0	0.0217952	0.160159	1	cytoplasm
OG0001463	cysT	P	960	0	1	0.00954114	0.405841	1	plasma membrane
OG0001509	recR	L	594	0	0	0.00385057	0.109849	1	cytoplasm
OG0001271	dedA	S	849	0	0	0	0.295942	1	plasma membrane
OG0001133	engB	D	657	0	0	0.174844	0.0104688	1	cytoplasm
OG0002060	ohrR	K	450	0	0	0.559189	0.0208506	1	cytoplasm
OG0002149	-	KT	852	0	0	0.0402806	0.585874	1	cytoplasm
OG0001558	ispF	I	489	0	0	0.0117889	0.762267	1	cytoplasm
OG0001598	rimI	K	498	0	0	0.0402806	0.179943	1	cytoplasm
OG0001438	-	L	456	0	0	0.182983	0.0606466	1	cytoplasm
OG0001604	yafL	M	684	0	1	0.0881871	0.00594675	1	plasma membrane
OG0002183	livG	E	771	0	0	0	0.127584	1	cytoplasm
OG0001866	maiA	G	735	0	0	0	0.285182	1	cytoplasm
OG0001491	metC	E	1197	0	0	0.0529944	0.321881	1	cytoplasm
OG0001580	skp	M	525	0	0	0	0.0499379	1	extracellular space
OG0001277	-	S	450	24	0	0.182983	0.132527	1	cytoplasm
OG0001827	surA	M	1362	62	0	0.0179464	0.148347	1	extracellular space
OG0001639	hutG	E	804	0	1	0.00686007	0.153201	1	cytoplasm
OG0001100	rplL	J	375	0	0	0.0435236	0.0811328	1	cytoplasm
OG0001115	rplX	J	306	0	0	0.0375311	0.355109	1	cytoplasm
OG0001170	hemK1	J	1245	0	0	0	0.0240239	1	cytoplasm
OG0001301	trmB	J	855	0	1	0.127716	0.209599	1	cytoplasm
OG0001582	rseP	M	1389	4	0	0.00385057	0.00594675	1	plasma membrane
OG0001365	elaA	S	492	0	0	0.0179464	0.149196	1	cytoplasm
OG0001868	cydB	C	1134	8	0	0.013843	0.198811	1	plasma membrane
OG0001497	gpt	F	594	0	0	0.0159947	0.619824	1	cytoplasm
OG0001539	mltG	S	1134	1	0	0.013843	0.0104688	1	plasma membrane
OG0001353	htpX_2	O	1260	0	1	0.0800593	0.321826	1	plasma membrane
OG0001756	fkpB	G	453	0	0	0.0417921	0.787618	1	cytoplasm
OG0002161	rnk	J	501	0	0	0.516984	0.0390636	1	cytoplasm
OG0001981	def	J	561	0	0	0.0357427	0.865388	1	cytoplasm
OG0001867	-	S	381	0	0	0.0117889	0.146868	1	cytoplasm
OG0001116	rplE	J	537	0	0	0.00686007	0.190539	1	cytoplasm
OG0001872	ctaB	H	900	0	0	0.0179464	0.46179	1	plasma membrane
OG0001187	paaK	H	1296	0	0	0.0179464	0.153682	1	cytoplasm
OG0001226	-	S	537	0	0	0.00686007	0.524652	1	cytoplasm
OG0001494	bamD	M	822	0	0	0.0179464	0.114258	1	extracellular space
OG0001399	-	S	462	0	0	0	0.149196	1	cytoplasm
OG0001652	-	S	585	0	0	0.013843	0.461691	1	cytoplasm
OG0001649	bfd	P	399	0	0	0.0897025	0.28189	1	cytoplasm
OG0001979	queC	F	732	0	0	0.0117889	0.779668	1	cytoplasm
OG0001487	npd	S	1188	0	0	0.34946	0.0947643	1	cytoplasm
OG0001712	MA20_01305	S	1173	0	0	0	0.379874	1	cytoplasm
OG0002072	tsaD	J	1044	0	0	0.0763731	0.253643	1	cytoplasm
OG0001631	fixJ	K	636	0	0	0.0830438	0.556176	1	cytoplasm
OG0001764	lspA	MU	504	0	0	0.0257093	0.247184	1	plasma membrane
OG0001180	ubiH	CH	1176	11	0	0.268689	0.301944	1	cytoplasm
OG0001325	-	P	2457	0	0	0	1	1	extracellular space
OG0001510	ybaB	S	324	0	0	0.560777	0.0332537	1	cytoplasm
OG0001597	radA	O	1380	0	1	0.0179464	0.0332537	1	cytoplasm
OG0001991	-	-	477	0	0	0	0.0833161	1	cytoplasm
OG0001790	smoC	K	1035	0	0	0	0.27124	1	cytoplasm
OG0001287	groS	O	291	0	0	0.0159947	0.0811328	1	cytoplasm
OG0001348	-	S	540	0	0	0.0237589	0.189375	1	plasma membrane
OG0001324	-	-	372	0	0	0.0198519	0.577365	1	cytoplasm
OG0001378	-	T	1836	5	0	0	0.215606	1	cytoplasm
OG0001837	ubiB	H	1581	0	0	0.034359	0.0811328	1	plasma membrane
OG0002082	lip	S	1110	0	0	0.0198519	0.300156	1	extracellular space
OG0001984	MA20_08885	Q	459	0	0	0.0501536	0.308219	1	cytoplasm
OG0001689	psd	I	642	0	0	0	0.191694	1	plasma membrane
OG0001368	hyaE	S	729	2	0	0.0417921	0.0434053	1	extracellular space
OG0002231	nan(21),llpE(95)	I	951	0	0	0.0375311	0.0668144	1	cytoplasm
OG0001853	kdsD	M	981	0	0	0	0.0606466	1	cytoplasm
OG0002233	gabT	E	1338	5	0	0	0.286493	1	cytoplasm
OG0001882	secB	U	492	0	0	0	0.405841	1	cytoplasm
OG0001701	hemF	H	981	0	1	0.00385057	0.0142891	1	cytoplasm
OG0002181	-	S	321	0	0	0.0417921	0.227099	1	plasma membrane
OG0001986	ada	FL	1182	5	0	0	0.884482	1	cytoplasm
OG0001594	dapE	E	1137	0	0	0.00686007	0.0978102	1	cytoplasm
OG0001960	rlmI	J	1290	8	0	0.340657	0.0390636	1	cytoplasm
OG0001317	-	M	564	0	0	0	0.0208506	1	cytoplasm
OG0001524	arnA	J	945	0	0	0.00385057	0.347407	1	cytoplasm
OG0002011	pcaD	I	783	0	0	0.127716	0.0142891	1	cytoplasm
OG0002177	-	K	1089	0	0	0	0.0417301	1	cytoplasm
OG0001489	-	-	657	0	0	0.357307	0.0947643	1	extracellular space
OG0001682	tpiA	G	753	0	0	0.00385057	0.174866	1	cytoplasm
OG0001523	arnB	E	1236	1	0	0	0.0303396	1	cytoplasm
OG0001198	argJ	E	1239	0	0	0.0117889	0.0571707	1	cytoplasm
OG0001285	MA20_18170	S	855	0	1	0.0800593	0.405841	1	plasma membrane
OG0001297	urtA	E	1308	81	0	0	0	1	extracellular space
OG0001845	mdr	EGP	1614	0	1	0.00686007	0.0142891	1	plasma membrane
OG0002069	xseB	L	291	0	0	0.498579	0.0362816	1	cytoplasm
OG0001162	sspB	S	606	112	1	0	0	1	cytoplasm
OG0001807	-	S	447	0	0	0	0.00594675	1	cytoplasm
OG0002024	-	K	996	3	0	0	0.00594675	1	cytoplasm
OG0001959	dapF	E	945	0	0	0	0.0756452	1	cytoplasm
OG0001990	mnmE	J	1476	1	0	0	0.219148	1	cytoplasm
OG0001171	-	S	636	0	0	0	0.37486	1	cytoplasm
OG0001825	gloA	E	393	0	0	0	0	1	cytoplasm
OG0001961	yjiA	S	1251	85	1	0	0	1	cytoplasm
OG0002092	folC	H	1401	165	0	0	0	1	plasma membrane
OG0002144	nagC	K	393	0	0	0	0	1	cytoplasm
OG0002154	-	-	348	0	0	0	0.0142891	1	cytoplasm
OG0001442	-	S	453	30	0	0	0.0180269	1	extracellular space
OG0002242	ylbA	S	834	0	0	0	0.0434053	1	cytoplasm
OG0001781	yajQ	S	483	0	0	0.357307	0.045534	1	cytoplasm
OG0001567	puuE	G	1077	0	0	0	0.052408	1	cytoplasm
OG0001150	yadH	V	843	0	0	0	0.0571707	1	plasma membrane
OG0002269	nreC	K	687	0	0	0.0217952	0.215357	1	cytoplasm
OG0001101	recQ	L	2166	1	2	0	0.288654	1	cytoplasm
OG0001520	MA20_41450	S	513	0	0	0	0.300756	1	cytoplasm
OG0001203	yfjD	P	1434	5	1	0	0.304009	1	plasma membrane
OG0001899	iamA	Q	981	0	0	0	0.31549	1	cytoplasm
OG0001620	kdsA	M	852	0	0	0.013843	0.516589	1	cytoplasm
OG0001460	-	-	507	0	0	0	0.6097	1	outer membrane
OG0001490	serB	E	951	0	0	0	0.615465	1	cytoplasm
