# Supplementary material for: Characterization of Burkholderia cepacia Complex Core Genome and the Underlying Recombination and Positive Selection
Source: Front Genet. 2020 May 21;11:506. doi: 10.3389/fgene.2020.00506 (PMC7253759; doi:10.3389/fgene.2020.00506)
Supplement: TABLE S4 — Relationships of COGs in soft-core orthogroups with the descriptive variables. [file Table_4.xlsx]

## Sheet: Sheet1
Table S4. Relationships of COGs in soft-core orthogroups with the descriptive variables
COG	Function	Number of genes analysed	Bonferroni-corrected P value for one-sided U-test for association between genes in a given COG and the others
			more informative sites	Fewer informative sites	higher ds	lower ds	higher dn	lower dn	higher codon bias	lower codon bias
P	Inorganic ion transport and metabolism	58				<0.001
C	Energy production and conversion	51	0.003						0.031
E	Amino acid metabolism and transport	83	0.014						0.024
F	Nucleotide metabolism and transport	25				<0.001		<0.001	0.01
K	Transcription	71		0.004	0.041			0.017		<0.001
S	Function unknown	139		<0.001	<0.001		<0.001			<0.001
